# Supplementary material for: Antibody Secreting Cell Responses following Vaccination with Bivalent Oral Cholera Vaccine among Haitian Adults
Source: PLoS Negl Trop Dis. 2016 Jun 16;10(6):e0004753. doi: 10.1371/journal.pntd.0004753 (PMC4911095; doi:10.1371/journal.pntd.0004753)
Supplement: S1 Dataset — (XLS) [file pntd.0004753.s001.xls]

## Sheet: Main Data Set
ID	Age	Gender	Received Vaccine Dose 1	Received Vaccine Dose 2	Vibriocidal Day 0 Ogawa1	Vibriocidal Day 7 Ogawa	Vibriocidal Day 21 Ogawa	Vibriocidal Day 0 Inaba	Vibriocidal Day 7 Inaba	Vibriocidal Day 21 Inaba	OPS IgA Day 0 Ogawa2	OPS IgA Day 7 Ogawa	OPS IgA Day 21 Ogawa	OPS IgA Day 0 Inaba	OPS IgA Day 7 Inaba	OPS IgA Day 21 Inaba	Total IgA ASC Day 03	Total IgA ASC Day 7	Total IgA ASC Day 21	Total IgG ASC Day 0	Total IgG ASC Day 7	Total IgG ASC Day 21	LPS IgA ASC Day 0 Ogawa4	LPS IgA ASC Day 7 Ogawa	LPS IgA ASC Day 21 Ogawa	LPS IgA ASC Day 0 Inaba	LPS IgA ASC Day 7 Inaba	LPS IgA ASC Day 21 Inaba	LPS IgG ASC Day 0 Ogawa	LPS IgG ASC Day 7 Ogawa	LPS IgG ASC Day 21 Ogawa	LPS IgG ASC Day 0 Inaba	LPS IgG ASC Day 7 Inaba	LPS IgG ASC Day 21 Inaba	OSP IgA ASC Day 0 Ogawa	OSP IgA ASC Day 7 Ogawa	OSP IgA ASC Day 21 Ogawa	OSP IgA ASC Day 0 Inaba	OSP IgA ASC Day 7 Inaba	OSP IgA ASC Day 21 Inaba	OSP IgG ASC Day 0 Ogawa	OSP IgG ASC Day 7 Ogawa	OSP IgG ASC Day 21 Ogawa	OSP IgG ASC Day 0 Inaba	OSP IgG ASC Day 7 Inaba	OSP IgG ASC Day 21 Inaba	CTxB IgA ASC Day 0	CTxB IgA ASC Day 7	CTxB IgA ASC Day 21
1	50	M	Y	Y	40	80	1280	5	20	2560	77.7044	44.8542	54.164	42.8514	42.5687	48.2381	177.5	205	430	1825	1297.5	667.5	0	0	2	0	1	0	0	1	1	0	0	0	0	0	0	0	0	0	0	0	0	0	0	0	0	1	0
2	24	F	Y	Y	80	320	640	160	160	320	44.3983	31.8859	43.1827	48.3441	74.1317	76.9083	165	220	482.5	311.25	443.75	905	0	0	0	0	10	1	0	0	0	0	10	0	0	0	0	0	29.5	0.5	0	0	0	0	0	0	0	0	0
3	40	F	Y	Y	10	1280	80	10	2560	40	43.9074	131.22	57.5478	43.9015	56.6438	46.774	222.5	250	375	1325	2900	393.75	0	2	0	0	0	0	0	0	0	0	0	0	0	0.5	0	0.5	2.5	0	0	1.5	0	0	0.5	0	0	0	0
4	49	F	Y	Y	10	80	160	10	80	160	102.005	86.6285	93.8753	99.1872	66.0491	93.8358	285	315	730	406.25	868.75	977.5	0	2	0	0	0	0	0	0	0	0	0	0	0	3.5	0	0	0	0	0.5	0	0	0	0	0	0	0	0
5	24	F	Y	Y	40	40	320	80	160	640	77.4473	59.2601	78.7797	74.894	52.7262	68.6591	170	77.5	350	122.5	760	818.75	0	0	0	0	0	0	0	0	0	0	0	0	0	0	0	0	0	0	0	1	1	0	0	0	0	0	0
6	19	M	Y	Y	5	40	40	20	80	160	26.445	38.6652	97.2532	21.8144	24.1064	36.2631	70	225	825	158.75	1000	1425	0	4	2	0	0	3	0	0	0	0	0	0	0	1	2	0	1.5	0.5	0	1	1	0	0	3	0	0	0
7	24	M	Y	Y	5	160	160	10	160	320	50.3711	89.8369	98.0071	41.5842	77.4031	95.2948	65	125	472.5	408.75	477.5	813.75	0	9	2	0	4	0	0	0	0	0	0	0	0	3	2.5	0	3	3	0	1	0	0	0	0	0	0	0
8	22	F	Y	Y	10	80	40	160	320	160	44.1003	163.369	79.9661	41.7912	227.854	106.306	340	300	77.5	623.75	1225	845	0	2	0	0	6	0	0	0	0	0	2	0	0	3	0	0	2	0	0	3	0	0	3	0	0	0	0
9	26	M	Y	Y	5120	5120	5120	80	160	80	81.3032	183	119.548	88.4271	141.611	112.443	427.5	505	367.5	1371.25	445	813.75	1	21	0	0	24	0	0	0	0	0	0	0	0.5	19.5	7	0.5	24	0	0	2	0	0	2	0	0	0	0
10	25	M	Y	Y	80	320	80	40	320	80	52.9181	49.2988	44.7425	45.3064	47.8799	43.7444	455	315	125	623.75	608.75	472.5	0	0	0	0	0	0	0	0	0	0	0	0	0	0	0	0	0	0	0	1	0	0	0	0	0	0	0
11	26	M	Y	Y	80	80	40	5	40	40	53.4142	75.7977	75.1056	60.6583	78.589	80.3134	335	425	172.5	1575	1300	948.75	0	4	0	0	0	0	0	2	1	0	0	0	0	3	1.5	0	1.5	2	0	1	1.5	0	0	0	0	0	0
12	22	M	Y	Y	10	640	640	160	2560	1280	62.3002	374.582	179.35	68.5256	240.03	138.241	172.5	210	290	716.25	706.25	1016.25	0	15	0	0	8	0	0	0	0	0	0	0	0	17	0	0	6.5	0	0	1	0	0	0	0.5	0	0	0
13	23	F	Y	Y	5	640	10	40	640	1280	62.1716	62.6615	80.2866	69.2489	94.5699	145.186	82.5	382.5	277.5	513.75	368.75	1252.5	0	0	0	0	13	0	0	0	0	0	0	0	0	0	0	0	12	0	0	0	0	0	0	0	0	0	0
14	20	M	Y	Y	5	80	80	2.5	160	160	41.1783	26.3029	24.6678	43.0893	32.1505	37.2556	175	332.5	95	1700	918.75	587.5	0	0	0	0	0	0	0	0	0	0	0	0	0	0	0	0.5	0	0	0	0	0	1	0	0	0	0	0
15	44	M	Y	Y	10	640	160	5	320	160	45.5937	97.5014	105.444	50.2699	102.673	109.89	622.5	400	705	1041.25	2800	675	0	24	0	0	42	0	0	0	0	0	0	0	0	35.5	0	0	42	3	0	0	0	0	0	0	0	0	0
16	28	F	Y	Y	40	320	320	10	80	160	63.1147	36.4321	46.7696	53.0426	37.4548	40.8407	800	322.5	382.5	1300	606.25	821.25	0	0	0	0	0	0	0	0	0	0	0	0	0	0	0	0	0	0	0	0	0	0	0	0	0	0	0
17	27	M	Y	Y	5	320	80	5	320	160	75.5833	115.506	107.257	88.6891	108.957	122.218	600	222.5	722.5	1500	396.25	1381.25	6	6	2	0	5	0	0	0	0	0	0	0	0	7.5	0	0	8	0	0	1	0	0	0	0	0	0	0
18	19	M	Y	Y	1280	1280	1280	80	1280	1280	58.0298	357.457	366.06	45.9841	268.954	276.207	325	300	700	1425	750	2950	0	5	0	0	6	0	0	2	0	0	0	0	0	2	0	0	4	0	0	1	0	0	2	0	0	0	0
19	19	M	Y	N	80	160	.	160	640	.	346.633	334.314	.	193.087	245.847	.	.	.	.	.	.	.	1	0	0	0	2	0	0	1	0	0	0	0	0	3	0	0	2	0	0	0	0	0	0	0	2	0	0
20	43	F	Y	Y	640	640	640	1280	1280	1280	87.8885	66.8446	80.7457	70.7599	80.2607	85.469	302.5	575	305	672.5	2400	1666.25	0	0	0	0	48	0	0	0	0	0	1	0	0	11.5	0	0	15	0	0	3	0	0	0	0	0	0	0
21	21	M	Y	Y	80	80	80	10	160	80	113.564	172.441	181.185	112	135.758	141.831	572.5	100	472.5	778.75	226.25	1392.5	0	6	2	0	2	0	0	9	0	0	2	0	0	2.5	6	0	5.5	4.48	0.5	5	5	0	0	1	0	0	0
22	20	M	Y	Y	40	640	20	40	640	160	89.6468	179.678	151.201	81.2528	136.56	102.677	660	282.5	217.5	928.75	858.75	912.5	0	37	0	0	54	0	0	0	0	0	3	0	0	40	2.5	0	50	5	0	4.5	0.5	0	0.5	0	0	0	0
	1Serum vibriocidal antibody titers
	2Antigen-specific antibody titers
	3Total antibody secreting cells
	4Antigen-specific antibody secreting cells per million PBMCs
[truncated: 3 more columns]
